# Supplementary material for: Clinical and regional distribution of TTN variants in toe walking: A descriptive cohort study
Source: Glob Med Genet. 2026 Jun 1;13(2):100112. doi: 10.1016/j.gmg.2026.100112 (PMC13276335; doi:10.1016/j.gmg.2026.100112)
Supplement: Supplementary file 1 — Supplementary material [file mmc1.xlsx]

## Sheet: Sheet1
Supplementary Table 1. Clinical characteristics stratified by TTN cDNA variant intervals (variant-level analysis).
Variable (n)	c.1 – 1000 (n=5)	c.1001–2000 (n=13)	c.2001–3000 (n=9)	c.3001–4000 (n=11)	4001–5000 (n=1)	c.5001–6000 (n=9)	c.6001–7000 (n=6)	c.7001–8000 (n=3)	c.8001–9000 (n=1)
Variant classification (%)	VUS (100%)	VUS (92.3%) P (7.96%)	VUS (100%)	VUS (100%)	VUS (100%)	VUS (100%)	VUS (100%)	VUS (100%)	VUS (100%)
Sex (male/female)	Male: 5 (80%) Female: 1 (20%)	Male: 7 (53.8%) Female: 6(46.2%)	Male: 6 (66.7%) Female: 3 (33.3%)	Male: 8 (72.72%) Female: 3 (27.3%)	Male: 1	Male: 8 (88.9%) Female: 1 (11.1%)	Male: 5 (83.33%) Female: 1 (16.7%)	Male: 2 (66.66%) Female: 1 (33.33%)	Male: 1
Mean age (years)	6	8.4	5	8.6	5	7	7.5	5.7	14
Age at independent walking (months)	14.6	13	13.4	14.5	12	13	12.2	12	8
Age at onset of toe walking (months)	14.6	37.5	18.9	24.3	12	18.1	19	14.3	8
Toe walking frequency (% per day)	0.78	0.9	0.8	0.855	1	0.911	0.8333	0.7666	1
Toe walking progression (same / worse / improved) (%)	Same (80%) Improved (20%)	Same (46.15%) Worse (30.76%) Improved (23.07%)	Same (88.88%) Improved (11.11%)	Same (72.72%) Worse (18.18%) Improved (9%)	Same (100%)	Same (33.33%) Worse (33.33%) Improved (11.11%)	Same (16.66%) Worse (33.33%) Improved (50%)	Improved (66.66%) Worse (33.33%)	Same 100%
Muscle pain (%)	Back and knees (20%)	Calves, feet or both (46.15%)	Calves (11.11%)	Calves and back (27.27%)	0	Calves (44.44%)	Calves, knees, and lower leg (33.33%)	Calves (33.33%)	Calves and feet (100%)
Muscle cramps (%)	0	0.154	0.1111	0.1818	0	0.1111	0.1666	0	0
Fatigue (%)	0.2	0.154	0.2222	0.2727	0	0.1111	0.1666	0	0
Family history (%)	0.4	0.4615	0.3333	0.4545	1	0.4444	0.6666	1	1
Visual impairment (%)	0	0.076	0.1111	0.1818	0	0.3333	0.1666	0.3333	0
Speech or language delay (%)	0	0.6153	0.4444	0.4545	0	0.4444	0.1666	0	0
Social or behavioral abnormalities (%)	0	0.23	0.1111	0.09	0	0.1111	0	0	0
Spinal abnormalities (%)	0.2	0.3076	0.2222	0.1818	0	0.2222	0.3333	0	0
Balance impairment (%)	0.2	0.3076	0.1111	0.09	0	0.1111	0	0	0
Foot drop test (%)	1	0.923	1	1	0	1	0	1	0
Reduced ankle dorsiflexion (%)	1	0.923	0.8888	0.818	1	0.8888	0.8333	0.6666	1
Pes cavus (%)	0	0.2307	0.1111	0	0	0.4444	0	0	0
Deep tendon reflex abnormalities (%)	0	0	0	0	0	0	0	0	0
Clinodactyly/Brachydactyly (%)	0.2	0.8461	0.8888	0.7272	1	0.7777	0.8333	0.6666	1
Pectus excavatum (%)	0.2	0.1538	0.2222	0.09	0	0	0.3333	0	1
Pectus carinatum (%)	0.2	0.3846	0.4444	0.1818	0	0.1111	0.1666	0	0
Tremor (%)	0	0.1538	0	0	0	0.2222	0	0	0
Hyperhidrosis (%)	0	0.0796	0	0	0	0	0	0	0
Clonus (%)	0	0.0796	0	0	0	0.1111	0	0	0
Trendelenburg sign (%)	0	0.0796	0	0	0	0.1111	0	0	0
	Values represent variant counts rather than unique patients, as some individuals carried multiple variants and some variants were identified in multiple patients.
